# Supplementary material for: ZC3HC1 Is a Novel Inherent Component of the Nuclear Basket, Resident in a State of Reciprocal Dependence with TPR
Source: Cells. 2021 Jul 30;10(8):1937. doi: 10.3390/cells10081937 (PMC8393659; doi:10.3390/cells10081937)
Supplement: Supplementary file 1 [file cells-10-01937-s001.zip]

Archive with 1 entries (1 files):
- cells-1292547-supplementary.pdf
